# Supplementary material for: Strain-level genomic variation of Streptococcus mutans and early childhood caries in preschool children from Northern Arizona and Hawaii
Source: PeerJ. 2026 Feb 25;14:e20808. doi: 10.7717/peerj.20808 (PMC12949586; doi:10.7717/peerj.20808)
Supplement: Supplemental Information 10 [file peerj-14-20808-s010.xls]

## Sheet: Sheet1
ITEM TO CHECK	IMPORTANCE	CHECKLIST
EXPERIMENTAL DESIGN
Definition of experimental and control groups	E	N/A
Number within each group	E	Pg 6, Ln 256
Assay carried out by core lab or investigator's lab?	D
Acknowledgement of authors' contributions	D
SAMPLE
Description	E	Pg 4, 122-125
Volume/mass of sample processed	D	Pg 4, 125-126
Microdissection or macrodissection	E	N/A
Processing procedure	E	Pg 4, 125-126
If frozen - how and how quickly?	E	Pg 4, 125-126
If fixed - with what, how quickly?	E	N/A
Sample storage conditions and duration (especially for FFPE samples)	E	Pg 4, 125-126
NUCLEIC ACID EXTRACTION
Procedure and/or instrumentation	E	Pg 4, 129-131
Name of kit and details of any modifications	E	Pg 4, 129-131
Source of additional reagents used	D
Details of DNase or RNAse treatment	E	N/A
Contamination assessment (DNA or RNA)	E	Pg 4, 131-132
Nucleic acid quantification	E	Pg 4, 131-132
Instrument and method	E	Pg 4, 131-132
Purity (A260/A280)	D
Yield	D
RNA integrity method/instrument	E	N/A
RIN/RQI or Cq of 3' and 5' transcripts	E	N/A
Electrophoresis traces	D
Inhibition testing (Cq dilutions, spike or other)	E	N/A
REVERSE TRANSCRIPTION
Complete reaction conditions	E	N/A
Amount of RNA and reaction volume	E	N/A
Priming oligonucleotide (if using GSP) and concentration	E	N/A
Reverse transcriptase and concentration	E	N/A
Temperature and time	E	N/A
Manufacturer of reagents and catalogue numbers	D
Cqs with and without RT	D*
Storage conditions of cDNA	D
qPCR TARGET INFORMATION
If multiplex, efficiency and LOD of each assay.	E	N/A
Sequence accession number	E	Pg 4, 133
Location of amplicon	D
Amplicon length	E	Pg 4, 135
In silico specificity screen (BLAST, etc)	E	N/A
Pseudogenes, retropseudogenes or other homologs?	D
Sequence alignment	D
Secondary structure analysis of amplicon	D
Location of each primer by exon or intron (if applicable)	E	N/A
What splice variants are targeted?	E	N/A
qPCR OLIGONUCLEOTIDES
Primer sequences	E	Pg 4, 133-134
RTPrimerDB Identification Number	D
Probe sequences	D**	Pg 4, 135
Location and identity of any modifications	E	N/A
Manufacturer of oligonucleotides	D	Pg 4, 136
Purification method	D	Pg 4, 136
qPCR PROTOCOL
Complete reaction conditions	E	Pg 4, 129-143
Reaction volume and amount of cDNA/DNA	E	Pg 4, 136-138
Primer, (probe), Mg++ and dNTP concentrations	E	Pg 4, 136-138
Polymerase identity and concentration	E	Pg 4, 136-138
Buffer/kit identity and manufacturer	E	Pg 4, 136-138
Exact chemical constitution of the buffer	D
Additives (SYBR Green I, DMSO, etc.)	E	N/A
Manufacturer of plates/tubes and catalog number	D
Complete thermocycling parameters	E	Pg 4, 138-140
Reaction setup (manual/robotic)	D
Manufacturer of qPCR instrument	E	Pg 4, 140
qPCR VALIDATION
Evidence of optimisation (from gradients)	D
Specificity (gel, sequence, melt, or digest)	E	NA
For SYBR Green I, Cq of the NTC	E	N/A
Standard curves with slope and y-intercept	E	N/A
PCR efficiency calculated from slope	E	N/A
Confidence interval for PCR efficiency or standard error	D
r2 of standard curve	E	N/A
Linear dynamic range	E	N/A
Cq variation at lower limit	E	N/A
Confidence intervals throughout range	D
Evidence for limit of detection	E	N/A
If multiplex, efficiency and LOD of each assay.	E	N/A
DATA ANALYSIS
qPCR analysis program (source, version)	E	Pg 4, 141
Cq method determination	E	Pg 4, 141
Outlier identification and disposition	E	Pg 4, 141
Results of NTCs	E	N/A
Justification of number and choice of reference genes	E	N/A
Description of normalisation method	E	N/A
Number and concordance of biological replicates	D	N/A
Number and stage (RT or qPCR) of technical replicates	E	Pg 4, 136
Repeatability (intra-assay variation)	E	N/A
Reproducibility (inter-assay variation, %CV)	D
Power analysis	D
Statistical methods for result significance	E	N/A
Software (source, version)	E	Pg 4, 141
Cq or raw data submission using RDML	D
Table 1. MIQE checklist for authors, reviewers and editors. All essential information (E) must be submitted with the manuscript. Desirable
information (D) should be submitted if available. If using primers obtained from RTPrimerDB, information on qPCR target, oligonucleotides,
protocols and validation is available from that source.
*: Assessing the absence of DNA using a no RT assay is essential when first extracting RNA. Once the sample has been validated as
RDNA-free, inclusion of a no-RT control is desirable, but no longer essential.
**: Disclosure of the probe sequence is highly desirable and strongly encouraged. However, since not all commercial pre-designed assay
vendors provide this information, it cannot be an essential requirement. Use of such assays is advised against.
